# Supplementary material for: Effects of Stage Lighting on Visual Comfort at Summer Festivals: A Study in Portugal
Source: Healthcare (Basel). 2024 Dec 4;12(23):2441. doi: 10.3390/healthcare12232441 (PMC11641230; doi:10.3390/healthcare12232441)
Supplement: Supplementary file 1 [file healthcare-12-02441-s001.zip]

Archive with 1 entries (1 files):
- healthcare-3318064-supplementary.pdf
